# Supplementary material for: Celiac disease as a risk factor for pancreatitis: Evidence from multivariable Mendelian randomization and mediation analysis
Source: Medicine (Baltimore). 2025 Sep 12;104(37):e44445. doi: 10.1097/MD.0000000000044445 (PMC12440547; doi:10.1097/MD.0000000000044445)
Supplement: Supplementary file 2 [file medi-104-e44445-s002.xlsx]

## Sheet: Supplementary Table 1
Supplementary Table 1: Outlier SNPs identified by Radial MR
Exposure	Outcome	Outlier SNP (method)
Celiac disease (ebi-a-GCST005523)	Acute pancreatitis	rs1980422 (MR-Egger)
Celiac disease (ebi-a-GCST005523)	Chronic pancreatitis	rs1018326 (MR-Egger)
Celiac disease (ebi-a-GCST005523)	Chronic pancreatitis	rs10790269 (MR-Egger)
Celiac disease (ebi-a-GCST005523)	Chronic pancreatitis	rs12068671 (MR-Egger)
Celiac disease (ebi-a-GCST005523)	Chronic pancreatitis	rs6715106 (MR-Egger)
Celiac disease (ebi-a-GCST005523)	Chronic pancreatitis	rs1018326 (IVW)
Celiac disease (ebi-a-GCST005523)	Chronic pancreatitis	rs10790269 (IVW)
Celiac disease (ebi-a-GCST005523)	Chronic pancreatitis	rs6715106 (IVW)
Celiac disease (ebi-a-GCST005523)	Alcohol-induced acute pancreatitis	NA
Celiac disease (ebi-a-GCST005523)	Alcohol-induced chronic pancreatitis	rs12068671 (MR-Egger)
Celiac disease (ebi-a-GCST005523)	Alcohol-induced chronic pancreatitis	rs9268303 (MR-Egger)
Celiac disease (ebi-a-GCST005523)	Alcohol-induced chronic pancreatitis	rs1018326 (IVW)
Celiac disease (ebi-a-GCST005523)	Alcohol-induced chronic pancreatitis	rs2097282 (IVW)
Celiac disease (ebi-a-GCST005523)	Alcohol-induced chronic pancreatitis	rs6715106 (IVW)
Celiac disease (ebi-a-GCST005523)	Alcohol-induced chronic pancreatitis	rs9268303 (IVW)
Celiac disease (ieu-a-276)	Acute pancreatitis	NA
Celiac disease (ieu-a-276)	Chronic pancreatitis	rs1018326(IVW)
Celiac disease (ieu-a-276)	Alcohol-induced acute pancreatitis	NA
Celiac disease (ieu-a-276)	Alcohol-induced chronic pancreatitis	NA
SNP, single nucleotide polymorphism; IVW,inverse variance weighted, NA, not Available.

## Sheet: Supplementary Table 2
Supplementary Table 2: Detailed information on SNPs serving as IVs
Exposure	Outome	SNP	effect allele	other allele	F-statistic
Celiac disease (ebi-a-GCST005523)	Acute pancreatitis	rs1018326	C	T	66.7623
Celiac disease (ebi-a-GCST005523)	Acute pancreatitis	rs1050976	T	C	36.138
Celiac disease (ebi-a-GCST005523)	Acute pancreatitis	rs10790269	T	C	43.013
Celiac disease (ebi-a-GCST005523)	Acute pancreatitis	rs10947460	A	G	30.3468
Celiac disease (ebi-a-GCST005523)	Acute pancreatitis	rs11801183	T	C	31.8252
Celiac disease (ebi-a-GCST005523)	Acute pancreatitis	rs11851414	C	T	29.8346
Celiac disease (ebi-a-GCST005523)	Acute pancreatitis	rs11875687	C	T	40.5495
Celiac disease (ebi-a-GCST005523)	Acute pancreatitis	rs12068671	C	T	41.1679
Celiac disease (ebi-a-GCST005523)	Acute pancreatitis	rs1250552	G	A	69.4174
Celiac disease (ebi-a-GCST005523)	Acute pancreatitis	rs13003464	G	A	66.076
Celiac disease (ebi-a-GCST005523)	Acute pancreatitis	rs13132308	G	A	168.151
Celiac disease (ebi-a-GCST005523)	Acute pancreatitis	rs13195040	G	A	1479.75
Celiac disease (ebi-a-GCST005523)	Acute pancreatitis	rs1323292	A	G	107.099
Celiac disease (ebi-a-GCST005523)	Acute pancreatitis	rs1378938	C	T	33.3265
Celiac disease (ebi-a-GCST005523)	Acute pancreatitis	rs1431403	C	T	1055.08
Celiac disease (ebi-a-GCST005523)	Acute pancreatitis	rs17264332	G	A	129.612
Celiac disease (ebi-a-GCST005523)	Acute pancreatitis	rs182429	G	A	64.7539
Celiac disease (ebi-a-GCST005523)	Acute pancreatitis	rs1893592	C	A	35.208
Celiac disease (ebi-a-GCST005523)	Acute pancreatitis	rs2030519	A	G	217.613
Celiac disease (ebi-a-GCST005523)	Acute pancreatitis	rs2097282	T	C	86.9205
Celiac disease (ebi-a-GCST005523)	Acute pancreatitis	rs2269423	C	A	1479.74
Celiac disease (ebi-a-GCST005523)	Acute pancreatitis	rs2499714	T	C	38.2968
Celiac disease (ebi-a-GCST005523)	Acute pancreatitis	rs3184504	C	T	88.3738
Celiac disease (ebi-a-GCST005523)	Acute pancreatitis	rs4445406	C	T	47.5278
Celiac disease (ebi-a-GCST005523)	Acute pancreatitis	rs4821124	C	T	42.9125
Celiac disease (ebi-a-GCST005523)	Acute pancreatitis	rs55743914	T	C	77.7913
Celiac disease (ebi-a-GCST005523)	Acute pancreatitis	rs61579022	A	G	32.8568
Celiac disease (ebi-a-GCST005523)	Acute pancreatitis	rs61907765	T	C	52.9458
Celiac disease (ebi-a-GCST005523)	Acute pancreatitis	rs6498114	T	G	38.3759
Celiac disease (ebi-a-GCST005523)	Acute pancreatitis	rs6715106	G	A	33.185
Celiac disease (ebi-a-GCST005523)	Acute pancreatitis	rs7104791	C	T	45.0825
Celiac disease (ebi-a-GCST005523)	Acute pancreatitis	rs744254	A	G	30.6841
Celiac disease (ebi-a-GCST005523)	Acute pancreatitis	rs76830965	A	C	117.223
Celiac disease (ebi-a-GCST005523)	Acute pancreatitis	rs79758729	G	A	31.3852
Celiac disease (ebi-a-GCST005523)	Acute pancreatitis	rs9258302	C	T	85.2666
Celiac disease (ebi-a-GCST005523)	Acute pancreatitis	rs9268303	A	G	549.601
Celiac disease (ebi-a-GCST005523)	Acute pancreatitis	rs990171	C	A	68.5693
Celiac disease (ebi-a-GCST005523)	Chronic pancreatitis	rs1050976	T	C	36.138
Celiac disease (ebi-a-GCST005523)	Chronic pancreatitis	rs10947460	A	G	30.3468
Celiac disease (ebi-a-GCST005523)	Chronic pancreatitis	rs11801183	T	C	31.8252
Celiac disease (ebi-a-GCST005523)	Chronic pancreatitis	rs11851414	C	T	29.8346
Celiac disease (ebi-a-GCST005523)	Chronic pancreatitis	rs11875687	C	T	40.5495
Celiac disease (ebi-a-GCST005523)	Chronic pancreatitis	rs12068671	C	T	41.1679
Celiac disease (ebi-a-GCST005523)	Chronic pancreatitis	rs1250552	G	A	69.4174
Celiac disease (ebi-a-GCST005523)	Chronic pancreatitis	rs13003464	G	A	66.076
Celiac disease (ebi-a-GCST005523)	Chronic pancreatitis	rs13132308	G	A	168.151
Celiac disease (ebi-a-GCST005523)	Chronic pancreatitis	rs13195040	G	A	1479.75
Celiac disease (ebi-a-GCST005523)	Chronic pancreatitis	rs1323292	A	G	107.099
Celiac disease (ebi-a-GCST005523)	Chronic pancreatitis	rs1378938	C	T	33.3265
Celiac disease (ebi-a-GCST005523)	Chronic pancreatitis	rs1431403	C	T	1055.08
Celiac disease (ebi-a-GCST005523)	Chronic pancreatitis	rs17264332	G	A	129.612
Celiac disease (ebi-a-GCST005523)	Chronic pancreatitis	rs182429	G	A	64.7539
Celiac disease (ebi-a-GCST005523)	Chronic pancreatitis	rs1893592	C	A	35.208
Celiac disease (ebi-a-GCST005523)	Chronic pancreatitis	rs1980422	T	C	63.7297
Celiac disease (ebi-a-GCST005523)	Chronic pancreatitis	rs2030519	A	G	217.613
Celiac disease (ebi-a-GCST005523)	Chronic pancreatitis	rs2097282	T	C	86.9205
Celiac disease (ebi-a-GCST005523)	Chronic pancreatitis	rs2269423	C	A	1479.74
Celiac disease (ebi-a-GCST005523)	Chronic pancreatitis	rs2499714	T	C	38.2968
Celiac disease (ebi-a-GCST005523)	Chronic pancreatitis	rs3184504	C	T	88.3738
Celiac disease (ebi-a-GCST005523)	Chronic pancreatitis	rs4445406	C	T	47.5278
Celiac disease (ebi-a-GCST005523)	Chronic pancreatitis	rs4821124	C	T	42.9125
Celiac disease (ebi-a-GCST005523)	Chronic pancreatitis	rs55743914	T	C	77.7913
Celiac disease (ebi-a-GCST005523)	Chronic pancreatitis	rs61579022	A	G	32.8568
Celiac disease (ebi-a-GCST005523)	Chronic pancreatitis	rs61907765	T	C	52.9458
Celiac disease (ebi-a-GCST005523)	Chronic pancreatitis	rs6498114	T	G	38.3759
Celiac disease (ebi-a-GCST005523)	Chronic pancreatitis	rs7104791	C	T	45.0825
Celiac disease (ebi-a-GCST005523)	Chronic pancreatitis	rs744254	A	G	30.6841
Celiac disease (ebi-a-GCST005523)	Chronic pancreatitis	rs76830965	A	C	117.223
Celiac disease (ebi-a-GCST005523)	Chronic pancreatitis	rs79758729	G	A	31.3852
Celiac disease (ebi-a-GCST005523)	Chronic pancreatitis	rs9258302	C	T	85.2666
Celiac disease (ebi-a-GCST005523)	Chronic pancreatitis	rs9268303	A	G	549.601
Celiac disease (ebi-a-GCST005523)	Chronic pancreatitis	rs990171	C	A	68.5693
Celiac disease (ebi-a-GCST005523)	Alcohol-induced acute pancreatitis	rs1018326	C	T	66.7623
Celiac disease (ebi-a-GCST005523)	Alcohol-induced acute pancreatitis	rs1050976	T	C	36.138
Celiac disease (ebi-a-GCST005523)	Alcohol-induced acute pancreatitis	rs10790269	T	C	43.013
Celiac disease (ebi-a-GCST005523)	Alcohol-induced acute pancreatitis	rs10947460	A	G	30.3468
Celiac disease (ebi-a-GCST005523)	Alcohol-induced acute pancreatitis	rs11801183	T	C	31.8252
Celiac disease (ebi-a-GCST005523)	Alcohol-induced acute pancreatitis	rs11851414	C	T	29.8346
Celiac disease (ebi-a-GCST005523)	Alcohol-induced acute pancreatitis	rs11875687	C	T	40.5495
Celiac disease (ebi-a-GCST005523)	Alcohol-induced acute pancreatitis	rs12068671	C	T	41.1679
Celiac disease (ebi-a-GCST005523)	Alcohol-induced acute pancreatitis	rs1250552	G	A	69.4174
Celiac disease (ebi-a-GCST005523)	Alcohol-induced acute pancreatitis	rs13003464	G	A	66.076
Celiac disease (ebi-a-GCST005523)	Alcohol-induced acute pancreatitis	rs13132308	G	A	168.151
Celiac disease (ebi-a-GCST005523)	Alcohol-induced acute pancreatitis	rs13195040	G	A	1479.75
Celiac disease (ebi-a-GCST005523)	Alcohol-induced acute pancreatitis	rs1323292	A	G	107.099
Celiac disease (ebi-a-GCST005523)	Alcohol-induced acute pancreatitis	rs1378938	C	T	33.3265
Celiac disease (ebi-a-GCST005523)	Alcohol-induced acute pancreatitis	rs1431403	C	T	1055.08
Celiac disease (ebi-a-GCST005523)	Alcohol-induced acute pancreatitis	rs17264332	G	A	129.612
Celiac disease (ebi-a-GCST005523)	Alcohol-induced acute pancreatitis	rs182429	G	A	64.7539
Celiac disease (ebi-a-GCST005523)	Alcohol-induced acute pancreatitis	rs1893592	C	A	35.208
Celiac disease (ebi-a-GCST005523)	Alcohol-induced acute pancreatitis	rs1980422	T	C	63.7297
Celiac disease (ebi-a-GCST005523)	Alcohol-induced acute pancreatitis	rs2030519	A	G	217.613
Celiac disease (ebi-a-GCST005523)	Alcohol-induced acute pancreatitis	rs2097282	T	C	86.9205
Celiac disease (ebi-a-GCST005523)	Alcohol-induced acute pancreatitis	rs2269423	C	A	1479.74
Celiac disease (ebi-a-GCST005523)	Alcohol-induced acute pancreatitis	rs2499714	T	C	38.2968
Celiac disease (ebi-a-GCST005523)	Alcohol-induced acute pancreatitis	rs3184504	C	T	88.3738
Celiac disease (ebi-a-GCST005523)	Alcohol-induced acute pancreatitis	rs4445406	C	T	47.5278
Celiac disease (ebi-a-GCST005523)	Alcohol-induced acute pancreatitis	rs4821124	C	T	42.9125
Celiac disease (ebi-a-GCST005523)	Alcohol-induced acute pancreatitis	rs55743914	T	C	77.7913
Celiac disease (ebi-a-GCST005523)	Alcohol-induced acute pancreatitis	rs61579022	A	G	32.8568
Celiac disease (ebi-a-GCST005523)	Alcohol-induced acute pancreatitis	rs61907765	T	C	52.9458
Celiac disease (ebi-a-GCST005523)	Alcohol-induced acute pancreatitis	rs6498114	T	G	38.3759
Celiac disease (ebi-a-GCST005523)	Alcohol-induced acute pancreatitis	rs6715106	G	A	33.185
Celiac disease (ebi-a-GCST005523)	Alcohol-induced acute pancreatitis	rs7104791	C	T	45.0825
Celiac disease (ebi-a-GCST005523)	Alcohol-induced acute pancreatitis	rs744254	A	G	30.6841
Celiac disease (ebi-a-GCST005523)	Alcohol-induced acute pancreatitis	rs76830965	A	C	117.223
Celiac disease (ebi-a-GCST005523)	Alcohol-induced acute pancreatitis	rs79758729	G	A	31.3852
Celiac disease (ebi-a-GCST005523)	Alcohol-induced acute pancreatitis	rs9258302	C	T	85.2666
Celiac disease (ebi-a-GCST005523)	Alcohol-induced acute pancreatitis	rs9268303	A	G	549.601
Celiac disease (ebi-a-GCST005523)	Alcohol-induced acute pancreatitis	rs990171	C	A	68.5693
Celiac disease (ebi-a-GCST005523)	Alcohol-induced chronic pancreatitis	rs1050976	T	C	36.138
Celiac disease (ebi-a-GCST005523)	Alcohol-induced chronic pancreatitis	rs10790269	T	C	43.013
Celiac disease (ebi-a-GCST005523)	Alcohol-induced chronic pancreatitis	rs10947460	A	G	30.3468
Celiac disease (ebi-a-GCST005523)	Alcohol-induced chronic pancreatitis	rs11801183	T	C	31.8252
Celiac disease (ebi-a-GCST005523)	Alcohol-induced chronic pancreatitis	rs11851414	C	T	29.8346
Celiac disease (ebi-a-GCST005523)	Alcohol-induced chronic pancreatitis	rs11875687	C	T	40.5495
Celiac disease (ebi-a-GCST005523)	Alcohol-induced chronic pancreatitis	rs1250552	G	A	69.4174
Celiac disease (ebi-a-GCST005523)	Alcohol-induced chronic pancreatitis	rs13003464	G	A	66.076
Celiac disease (ebi-a-GCST005523)	Alcohol-induced chronic pancreatitis	rs13132308	G	A	168.151
Celiac disease (ebi-a-GCST005523)	Alcohol-induced chronic pancreatitis	rs13195040	G	A	1479.75
Celiac disease (ebi-a-GCST005523)	Alcohol-induced chronic pancreatitis	rs1323292	A	G	107.099
Celiac disease (ebi-a-GCST005523)	Alcohol-induced chronic pancreatitis	rs1378938	C	T	33.3265
Celiac disease (ebi-a-GCST005523)	Alcohol-induced chronic pancreatitis	rs1431403	C	T	1055.08
Celiac disease (ebi-a-GCST005523)	Alcohol-induced chronic pancreatitis	rs17264332	G	A	129.612
Celiac disease (ebi-a-GCST005523)	Alcohol-induced chronic pancreatitis	rs182429	G	A	64.7539
Celiac disease (ebi-a-GCST005523)	Alcohol-induced chronic pancreatitis	rs1893592	C	A	35.208
Celiac disease (ebi-a-GCST005523)	Alcohol-induced chronic pancreatitis	rs1980422	T	C	63.7297
Celiac disease (ebi-a-GCST005523)	Alcohol-induced chronic pancreatitis	rs2030519	A	G	217.613
Celiac disease (ebi-a-GCST005523)	Alcohol-induced chronic pancreatitis	rs2269423	C	A	1479.74
Celiac disease (ebi-a-GCST005523)	Alcohol-induced chronic pancreatitis	rs2499714	T	C	38.2968
Celiac disease (ebi-a-GCST005523)	Alcohol-induced chronic pancreatitis	rs3184504	C	T	88.3738
Celiac disease (ebi-a-GCST005523)	Alcohol-induced chronic pancreatitis	rs4445406	C	T	47.5278
Celiac disease (ebi-a-GCST005523)	Alcohol-induced chronic pancreatitis	rs4821124	C	T	42.9125
Celiac disease (ebi-a-GCST005523)	Alcohol-induced chronic pancreatitis	rs55743914	T	C	77.7913
Celiac disease (ebi-a-GCST005523)	Alcohol-induced chronic pancreatitis	rs61579022	A	G	32.8568
Celiac disease (ebi-a-GCST005523)	Alcohol-induced chronic pancreatitis	rs61907765	T	C	52.9458
Celiac disease (ebi-a-GCST005523)	Alcohol-induced chronic pancreatitis	rs6498114	T	G	38.3759
Celiac disease (ebi-a-GCST005523)	Alcohol-induced chronic pancreatitis	rs7104791	C	T	45.0825
Celiac disease (ebi-a-GCST005523)	Alcohol-induced chronic pancreatitis	rs744254	A	G	30.6841
Celiac disease (ebi-a-GCST005523)	Alcohol-induced chronic pancreatitis	rs76830965	A	C	117.223
Celiac disease (ebi-a-GCST005523)	Alcohol-induced chronic pancreatitis	rs79758729	G	A	31.3852
Celiac disease (ebi-a-GCST005523)	Alcohol-induced chronic pancreatitis	rs9258302	C	T	85.2666
Celiac disease (ebi-a-GCST005523)	Alcohol-induced chronic pancreatitis	rs990171	C	A	68.5693
Celiac disease (ieu-a-276)	Acute pancreatitis	rs1018326	C	T	34.4837
Celiac disease (ieu-a-276)	Acute pancreatitis	rs11221335	C	T	43.3937
Celiac disease (ieu-a-276)	Acute pancreatitis	rs13003464	G	A	29.3748
Celiac disease (ieu-a-276)	Acute pancreatitis	rs13098911	T	C	44.2354
Celiac disease (ieu-a-276)	Acute pancreatitis	rs13151961	G	A	73.6702
Celiac disease (ieu-a-276)	Acute pancreatitis	rs1464510	A	C	101.124
Celiac disease (ieu-a-276)	Acute pancreatitis	rs1738074	C	T	30.7718
Celiac disease (ieu-a-276)	Acute pancreatitis	rs17810546	G	A	74.6569
Celiac disease (ieu-a-276)	Acute pancreatitis	rs2327832	G	A	59.1934
Celiac disease (ieu-a-276)	Acute pancreatitis	rs2816316	A	C	49.8599
Celiac disease (ieu-a-276)	Acute pancreatitis	rs653178	T	C	56.0625
Celiac disease (ieu-a-276)	Acute pancreatitis	rs917997	C	T	60.9154
Celiac disease (ieu-a-276)	Chronic pancreatitis	rs11221335	C	T	43.3937
Celiac disease (ieu-a-276)	Chronic pancreatitis	rs13003464	G	A	29.3748
Celiac disease (ieu-a-276)	Chronic pancreatitis	rs13098911	T	C	44.2354
Celiac disease (ieu-a-276)	Chronic pancreatitis	rs13151961	G	A	73.6702
Celiac disease (ieu-a-276)	Chronic pancreatitis	rs1464510	A	C	101.124
Celiac disease (ieu-a-276)	Chronic pancreatitis	rs1738074	C	T	30.7718
Celiac disease (ieu-a-276)	Chronic pancreatitis	rs17810546	G	A	74.6569
Celiac disease (ieu-a-276)	Chronic pancreatitis	rs2327832	G	A	59.1934
Celiac disease (ieu-a-276)	Chronic pancreatitis	rs2816316	A	C	49.8599
Celiac disease (ieu-a-276)	Chronic pancreatitis	rs653178	T	C	56.0625
Celiac disease (ieu-a-276)	Chronic pancreatitis	rs917997	C	T	60.9154
Celiac disease (ieu-a-276)	Alcohol-induced acute pancreatitis	rs1018326	C	T	34.4837
Celiac disease (ieu-a-276)	Alcohol-induced acute pancreatitis	rs11221335	C	T	43.3937
Celiac disease (ieu-a-276)	Alcohol-induced acute pancreatitis	rs13003464	G	A	29.3748
Celiac disease (ieu-a-276)	Alcohol-induced acute pancreatitis	rs13098911	T	C	44.2354
Celiac disease (ieu-a-276)	Alcohol-induced acute pancreatitis	rs13151961	G	A	73.6702
Celiac disease (ieu-a-276)	Alcohol-induced acute pancreatitis	rs1464510	A	C	101.124
Celiac disease (ieu-a-276)	Alcohol-induced acute pancreatitis	rs1738074	C	T	30.7718
Celiac disease (ieu-a-276)	Alcohol-induced acute pancreatitis	rs17810546	G	A	74.6569
Celiac disease (ieu-a-276)	Alcohol-induced acute pancreatitis	rs2327832	G	A	59.1934
Celiac disease (ieu-a-276)	Alcohol-induced acute pancreatitis	rs2816316	A	C	49.8599
Celiac disease (ieu-a-276)	Alcohol-induced acute pancreatitis	rs653178	T	C	56.0625
Celiac disease (ieu-a-276)	Alcohol-induced acute pancreatitis	rs917997	C	T	60.9154
Celiac disease (ieu-a-276)	Alcohol-induced chronic pancreatitis	rs1018326	C	T	34.4837
Celiac disease (ieu-a-276)	Alcohol-induced chronic pancreatitis	rs11221335	C	T	43.3937
Celiac disease (ieu-a-276)	Alcohol-induced chronic pancreatitis	rs13003464	G	A	29.3748
Celiac disease (ieu-a-276)	Alcohol-induced chronic pancreatitis	rs13098911	T	C	44.2354
Celiac disease (ieu-a-276)	Alcohol-induced chronic pancreatitis	rs13151961	G	A	73.6702
Celiac disease (ieu-a-276)	Alcohol-induced chronic pancreatitis	rs1464510	A	C	101.124
Celiac disease (ieu-a-276)	Alcohol-induced chronic pancreatitis	rs1738074	C	T	30.7718
Celiac disease (ieu-a-276)	Alcohol-induced chronic pancreatitis	rs17810546	G	A	74.6569
Celiac disease (ieu-a-276)	Alcohol-induced chronic pancreatitis	rs2327832	G	A	59.1934
Celiac disease (ieu-a-276)	Alcohol-induced chronic pancreatitis	rs2816316	A	C	49.8599
Celiac disease (ieu-a-276)	Alcohol-induced chronic pancreatitis	rs653178	T	C	56.0625
Celiac disease (ieu-a-276)	Alcohol-induced chronic pancreatitis	rs917997	C	T	60.9154
SNP, single nucleotide polymorphism.
